# Supplementary material for: Whole exome sequencing in ADHD trios from single and multi-incident families implicates new candidate genes and highlights polygenic transmission
Source: Eur J Hum Genet. 2020 Apr 1;28(8):1098–110. doi: 10.1038/s41431-020-0619-7 (PMC7382449; doi:10.1038/s41431-020-0619-7)
Supplement: Supplementary file 2 — Gene list curated for CNV analysis [file 41431_2020_619_MOESM2_ESM.xls]

## Sheet: Sheet1
	Table S1. Gene list curated for CNV analysis
	Gene	OMIM/HGNC-ID
	RELN	600514/9957
	CNTNAP2	604569/13830
	OXTR	167055/8529
	NLGN4X	300427/14287
	GABRB3	137192/4083
	C4B	614379/1324
	MET	164860/7029
	FOXP2	605317/13875
	HLA-DRB1	142857/4948
	SLC6A4	182138/11050
	RBFOX1	605104/18222
	EN2	131310/3343
	BDNF	113505/1033
	NRXN1	600565/8008
	MARK1	606511/6896
	SLC25A12	603667/10982
	SEZ6L2	616667/30844
	MAPK3	601795/6877
	NLGN3	300336/14289
	ASMT	402500/750
	MAOA	309850/6833
	MECP2	300005/6990
	SHANK3	606230/14294
	GABRA5	137142/4079
	FMR1	309550/3775
	GAD1	605363/4092
	KCNMA1	600150/6284
	EIF4E	133440/3287
	CADM1	605686/5951
	MACROD2	611567/16126
	GRPR	305670/4609
	DRD3	126451/3024
	DRD4	126452/3025
	AUTS2/AUTS8	607373/14262
	BCL2	151430/990
	RPL10	312173/10298
	ARID1B	614556/18040
	IL1RAPL1	300206/5996
	TBR1	604616/11590
	FOXP1	605515/3823
	SEMA5A	609297/10736
	PTEN	601728/9588
	GABRA4	137141/4078
	TUBGCP5	608147/18600
	FEZF2	607414/13506
	DISC1	605210/2888
	AVPR1A	600821/895
	IMMP2L	605977/14598
	CDH10	604555/1749
	ST8SIA2	602546/10870
	PRKX	300083/9441
	CYFIP1	606322/13759
	NIPA1	608145/17043
	UPP2	617340/23061
	NTF4	162662/8024
	ITGB3	173470/6156
	HOXA1	142955/5099
	SCN2A	182390/10588
	TSC2	613254/12363
	TPH2	607478/20692
	DDC	107930/2719
	PAH	612349/8582
	TH	191290/11782
	GCH1	600225/4193
	GLS	138280/4331
	GLS2	606365/29570
	GLUL	138290/4341
	GAD2	138275/4093
	ALDH2	100650/404
	MAOA	309850/6833
	MAOB	309860/6834
	COMT	116790/2228
	GLUD1	138130/4335
	ABAT	137150/23
	SLC6A4 (5-HTT)	182138/11050
	SLC18A2	193001/10935
	DAT/SLC6A3	126455/11049
	SLC7A11/XCT	607933/11059
	SLC1A3/EAAT1	600111/10941
	SLC1A2/EAAT2	600300/10940
	SLC1A1/EAAT3	133550/10939
	SLC6A1	137165/11042
	SLC6A11	607952/11044
	SLC32A1	616440/11018
	HTR1A	109760/5286
	HTR2A	182135/5293
	DRD1	126449/3020
	DRD2	126450/3023
	DRD5	126453/3026
	GRIA1	138248/4571
	GRIA2	138247/4572
	GRIA3	305915/4573
	GRIA4	138246/4574
	GRIK1	138245/4579
	GRIK2	138244/4580
	GRIK3	138243/4581
	GRIK4	600282/4582
	GRIK5	600283/4583
	GRIN1	138249/4584
	GRIN2A	138253/4585
	GRIN2B	138252/4586
	GRIN2C	138254/4587
	GRIN2D	602717/4588
	GRIN3A	606650/16767
	GRIN3B	606651/16768
	GRID1	610659/4575
	GRID2	602368/4576
	GRM1	604473/4593
	GRM5	604102/4597
	GABRA1	137160/4075
	GABRA3	305660/4077
	GABRA2	137140/4076
	GABRB2	600232/4082
	GABRG2	137164/4087
	SLC17A7	605208/16704
	SLC17A6	607563/16703
	SLC17A8	607557/20151
	ADRA1A	104221/277
	ADRA1B	104220/278
	ADRA2A	104210/281
	ADRA2C	104250/283
	ADRB1	109630/285
	ADRB2	109690/286
	ADRB3	109691/288
	ADRBK1/GRK2	109635/289
	ADRBK2/GRK3	109636/290
	ARRB1	107940/711
	ARRB2	107941/712
	CHRNA4	118504/1958
	CSNK1E	600863/2453
	DBH	609312/2689
	DRD1IP	604647/17938
	FADS1	606148/3574
	FADS2	606149/3575
	HES1	139605/5192
	HES6	610331/18254
	HTR1B	182131/5287
	HTR1E	182132/5291
	HTR3B	604654/5298
	NET1	606450/14592
	NFIL3	605327/7787
	NURR1/NR4A2	601828/7981
	PER1	602260/8845
	PER2	603426/8846
	PNMT	171190/9160
	VMAT2/SLC18A2	193001/10935
	SERT/SLC6A4	182138/11050
	SLC9A9	608396/20653
	SNAP25	600322/11132
	STX1A	186590/11433
	SYT1	185605/11509
	TPH1	191060/12008
	VAMP2	185881/12643
	HTR2C	312861/5295
	SYP	313475/11506
