# Supplementary material for: Whole exome sequencing in ADHD trios from single and multi-incident families implicates new candidate genes and highlights polygenic transmission
Source: Eur J Hum Genet. 2020 Apr 1;28(8):1098–110. doi: 10.1038/s41431-020-0619-7 (PMC7382449; doi:10.1038/s41431-020-0619-7)
Supplement: Supplementary file 3 — Summary of the demographic data and relatedness analysis results [file 41431_2020_619_MOESM3_ESM.xls]

## Sheet: Sheet1
	Table S2 . Summary of the demographic data and relatedness analysis results
	Family-ID	Family members	WES-ID	Age at recruitment (years)	Consanguinity reported	Relatedness analysis
						Member1	Member2	Homo member1	Homo member2	%Normalized Shared homozygosity	Ajk_statistics	Relatedness
	F1	P(M)	4119	17	Yes	4117	4119	3255	3634	39.1912	0.301522	P-C
		AS(M)	NA	19		4118	4119	4203	3634	45.1247	0.151938	P-C
		AS(M)	NA	13		4117	4118	3255	4203	15.6841	0.00657358	_
		AS(M)	NA	7
		US(F)	NA	18
		US(M)	NA	8 months
		UM	4117	NA
		UF	4118	NA
	F2	P(M)	4174	8	Yes	4120	4174	3488	4029	38.8524	0.283752	P-C
		US(M)	NA	NA		4121	4174	3593	4029	43.0003	0.206255	P-C
		UM	4120	NA		4120	4121	3488	3593	18.1473	0.0358794	_
		UF	4121	NA
	F5	P(M)	4177	11	No	4177	4175	3333	3309	39.52	0.191917	P-C
		US(F)	NA	NA		4176	4177	3721	3333	46.2933	0.194093	P-C
		US(M)	NA	NA		4176	4175	3721	3309	14.1867	0.0229659	_
		UM	4175	NA
		UF	4176	NA
	F7	P(M)	4180	16	Yes	4178	4180	3187	3429	45.5798	0.258043	P-C
		AS(M)	NA	17		4179	4180	4326	3429	40.5855	0.16062	P-C
		UM	4178	NA		4178	4179	3187	4326	13.8347	0.034748	_
		UF	4179	NA
	F9	P(M)	4183	13	Yes	4183	4181	4754	4230	41.5211	0.4473	Excluded
		AS(F)	NA	17		4183	4182	4754	4117	27.6949	0.29087
		US(F)	NA	NA		4181	4182	4230	4117	30.784	0.405129
		US(F)	NA	NA
		US(F)	NA	NA
		UM	4181	NA
		UF	4182	NA
	F10	P(F)	4186-1	16	No	4184	4186	4016	4221	40.1388	0.226038	P-C
		AS(M)	NA	21		4185	4186	4329	4221	41.0931	0.301165	P-C
		UF	4185	NA		4184	4185	4016	4329	18.7681	0.0230007	_
		UM	4184-1	NA
	F12	P(F)	4189	11	Yes	4187	4189	4494	4533	38.2563	0.235536	P-C
		UF	4188	NA		4188	4189	5433	4533	40.2311	0.180061	P-C
		UM	4187	NA		4187	4188	4494	5433	21.5126	0.0413118	_
	F14	P(M)	4195	9	Yes	4193	4195	3749	4261	42.0194	0.242789	P-C
		US(F)	NA	NA		4194	4195	3592	4261	39.66	0.207062	P-C
		US(M)	NA	NA		4194	4193	3592	3749	18.3206	0.0278725	_
		UM	4193	NA
		UF	5815	NA
	F15	P(F)	6417	8	Yes	4196	6417	3473	3367	39.7648	0.213419	P-C
		US(M)	NA	NA		6417	4197	3367	3412	39.0166	0.216401	P-C
		US(F)	NA	NA		4196	4197	3473	3412	21.2186	0.00984057	_
		US(F)	NA	NA
		UM	4196	NA
		UF	4197	NA
	F16	P(M)	4201	6	No	4201	4199	3473	3438	42.0726	0.219259	P-C
		US(M)	NA	8		4201	5816	3473	4116	41.213	0.274358	P-C
		UM	4199	NA		5816	4199	4116	3438	16.7144	0.0151045	_
		UF	5816	NA
	F17	P(F)	4204	12	No	4202	4204	3551	3160	43.7462	0.288112	P-C
		AS(M)	NA	8		4203	4204	3409	3160	39.9396	0.333498	P-C
		US(M)	NA	7		4202	4203	3551	3409	16.3142	0.0421082	_
		US(M)	NA	7
		UM	4202	NA
		UF	4203	NA
	F19	P(M)	4207	10	No	4205	4207	4210	3473	40.0839	0.32655	P-C
		US(F)	NA	NA		4206	4207	4389	3473	44.8218	0.281898	P-C
		US(F)	NA	NA		4205	4206	4210	4389	15.0943	0.00826871	_
		AF	4206	NA
		UM	4205	NA
	F21	P(M)	5793-1	10	Yes	4212	5793	3758	4338	45.158	0.200919	P-C
		AS(F) no DNA	NA	NA		4213	5793	3638	4338	38.7706	0.275557	P-C
		UM	4212	NA		4212	4213	3758	3638	16.0714	0.0141719	_
		UF	4213	NA
	F22	P(M)	4214	15	No	4215	4214	4186	3395	45.7743	0.16826	P-C
		AS(M)	NA	14		4214	4216	3395	3539	38.191	0.293128	P-C
		AS(M)	NA	10		4215	4216	4186	3539	16.0347	0.0207482	_
		AS(M)	NA	5
		UM	5817	NA
		UF	4216	NA
	F24	P(M)	4219	9	No	4217	4219	2984	3285	43.1014	0.274583	P-C
		US(M)	NA	NA		4218	4219	3206	3285	45.6958	0.263059	P-C
		US(F)	NA	NA		4217	4218	2984	3206	11.2028	0.0448506	_
		UF	4218	NA
		UM	4217	NA
	F25	P(M)	4223	16	Yes	4221	4223	3772	3736	43.4508	0.221396	P-C
		AS(M)	NA	14		4222	4223	3341	3736	40.2946	0.201754	P-C
		AS(M)	NA	13		4221	4222	3772	3341	16.2546	0.0175975	_
		AS(F)*	NA	4
		US(M)	NA	NA
		US(M)	NA	NA
		US(M)	NA	NA
		UF	4222	NA
		UM	4221	NA
	*Suspected ADHD case
	NA: Not available or not applicable
	Homo member: total number of homozygous variants. %Shared Homozygosity= shared homozygosity/[(homo member1+homo member2)/2]X100.
	P: proband, AS: affected sibling, P-C: parent-child.
	Expected Ajk statistics of zero for individuals within a population and of one for MZ twins/duplicates.
	P-C in relatedness column means that parent-child relationship is confirmed
	Cutoff value to confirm relatedness based on Ajk statistics is 0.1 ( i.e., confirmed if > 0.1)
	Cutoff value to confirm relatedness based on normalized shared homozygosity is 25% ( i.e., confirmed if > 25%)
	Average %normalized shared homozygosity for related samples is 41±2.6
	Average %normalized shared homozygosity for non-related samples is 16±3
	Average Ajk for related samples is 0.239±0.0232 and for non-related samples is 0.05±0.012
	Sample mix-up was suspected in F9
