# Supplementary material for: Whole exome sequencing in ADHD trios from single and multi-incident families implicates new candidate genes and highlights polygenic transmission
Source: Eur J Hum Genet. 2020 Apr 1;28(8):1098–110. doi: 10.1038/s41431-020-0619-7 (PMC7382449; doi:10.1038/s41431-020-0619-7)
Supplement: Supplementary file 4 — WES run quality metrics [file 41431_2020_619_MOESM4_ESM.xls]

## Sheet: Sheet1
	Table S3 . WES run quality metrics.
	Family ID	Sample ID	Mean read length	Total reads at Q0	Total reads at Q20	Number of mapped reads	%Mapped reads	Number of amplicons	Average reads per amplicon	Amplicons with at least 1 read	Amplicons with at least 20 reads	Percent base reads on target	Average depth	Target base coverage at 1x	Target base coverage at 20x
	F1	4119-1	142	76135072	76135072	73985935	0.971772	293903	226.2	99.63%	95.07%	92.70%	167.1	0.984	91.52%
		4117-1	158	82670805	82670805	81171680	0.981866	293903	251	99.42%	94.51%	92.87%	203.9	0.9824	91.84%
		4118-1	133	73470810	73470810	70212913	0.955657	293903	202.5	99.72%	94.41%	90.88%	145.3	0.9816	90.06%
	F2	4174-1	137	72589974	72589974	69981557	0.964066	293903	211.7	99.71%	95.48%	92.11%	151.9	0.9867	91.47%
		4120-1	143	74906957	74906957	72728118	0.970913	293903	220.7	99.69%	95.86%	92.55%	166.4	0.986	92.69%
		4121-1	156	84216555	84216555	82142385	0.975371	293903	252	99.53%	94.53%	92.89%	204.2	0.9825	91.82%
	F5	4177-1	155	76726544	76726544	73650930	0.959915	293903	219.7	99.73%	95.54%	92.04%	182.9	0.9869	92.87%
		4175-1	162	69809745	69809745	68633913	0.983157	293903	221.4	99.34%	91.59%	94.90%	178.8	0.984	88.38%
		4176-1	149	70965261	70965261	69006427	0.972397	293903	211.4	99.71%	95.49%	92.73%	163.1	0.9873	92.18%
	F7	4180-1	158	80857694	80857694	79123207	0.9785	293903	231	99.87%	94.30%	93.28%	199	0.9858	92.43
		4178-1	149	76309338	76309338	74040421	0.970267	293903	223	99.58%	94.30%	92.36%	174.6	0.9814	90.73%
		4179-1	113	70632256	70632256	66637069	0.943437	293903	194.2	99.84%	95.85%	91.36%	119.5	0.9819	88.44%
	F9	4183-1	166	81252486	81252486	80487030	0.990579	293903	261.3	99.33%	94.57%	95.00%	214.5	0.9867	92.53%
		4181-1	136	68817017	68817017	64126916	0.931847	293903	182.8	99.82%	94.07%	91.47%	141.5	0.9874	89.49%
		4182-1	136	63433731	63433731	58045767	0.915062	293903	164.8	99.54%	92.27%	93.23%	132.4	0.9795	87.35%
	F10	4186-1	190	94792037	94792037	94352722	0.995365	293903	307.8	99.74%	96.26%	95.06%	291	0.9957	95.61%
		4184-1	175	88132702	88132702	87314263	0.990714	293903	282.6	99.69%	93.59%	94.74%	247.2	0.994	91.94%
		4185-1	181	90994432	90994432	90330095	0.992699	293903	294.5	99.82%	94.67%	95.14%	265	0.9958	93.33%
	F12	4189-1	178	95270541	95270541	93978427	0.986437	293903	301.3	99.79%	98.27%	94.13%	268.8	0.9956	97.45%
		4187-1	182	94177855	94177855	93621455	0.994092	293903	304.1	99.72%	95.13%	94.87%	275.7	0.9948	94.01%
		4188-1	182	89847866	89847866	89194667	0.99273	293903	289.3	99.78%	94.74%	94.77%	262.8	0.9957	93.70%
	F14	4195-1	131	65037724	65037724	59424584	0.913694	293903	170.8	99.70%	94.61%	92.40%	128.4	0.9821	90.23%
		4193-1	139	63269276	63269276	58955825	0.931824	293903	169.9	99.59%	93.67%	92.44%	134.6	0.9813	89.34%
		5815-1	146	74732500	74732500	71495321	0.956683	293903	213.1	99.74%	95.19%	92.89%	167.8	0.9854	91.83%
	F15	6417-1	103	58783385	58783385	48427418	0.823828	293903	116.9	99.70%	88.02%	90.99%	87.85	0.9788	79.87%
		4196-1	157	80685377	80685377	77623932	0.962057	293903	236.4	99.72%	96.22%	93.40%	197.8	0.9883	93.99%
		4197-1	157	77326375	77326375	74621910	0.965025	293903	226.7	99.75%	95.76%	93.17%	189.6	0.9881	93.40%
	F16	4201-1	119	67160298	67160298	62676456	0.933237	293903	183.2	99.84%	94.82%	92.87%	118.6	0.984	88.48%
		4199-1	125	56633372	56633372	49252954	0.869681	293903	131.4	99.76%	93.16%	92.61%	106.9	0.9853	88.66%
		5816-1	162	70262328	70262328	68151292	0.969955	293903	212.3	99.83%	97.22%	94.50%	180.7	0.9929	95.23%
	F17	4204-1	146	76995063	76995063	73678284	0.956922	293903	225.6	99.73%	95.64%	94.30%	176.4	0.9854	92.33%
		4202-1	118	60920636	60920636	51920629	0.852267	293903	135.2	99.81%	95.27%	91.93%	106.3	0.9867	90.93%
		4203-1	157	68039756	68039756	64827523	0.952789	293903	197.9	99.79%	95.68%	94.25%	167.9	0.988	92.94%
	F19	4207-1	162	81253206	81253206	79044029	0.972811	293903	243.5	99.69%	95.76%	93.37%	205.9	0.9873	93.32%
		4205-1	162	83063245	83063245	81763041	0.984347	293903	262.2	99.79%	97.95%	94.26%	211.8	0.9952	96.53%
		4206-1	151	71443977	71443977	66632024	0.932647	293903	198.2	99.63%	94.56%	93.18%	166.8	0.985	91.35%
	F21	5793-1	147	74721889	74721889	72197183	0.966212	293903	220.4	99.68%	95.05%	93.39%	171	0.9847	91.70%
		4212-1	144	72053050	72053050	67392129	0.935313	293903	200.4	99.70%	95.66%	93.17%	161.6	0.9857	92.55%
		4213-1	131	74639650	74639650	70481845	0.944295	293903	205	99.81%	94.85%	92.54%	148.2	0.9849	89.77%
	F22	4214-1	148	70344123	70344123	66598018	0.946746	293903	199.1	99.68%	94.36%	93.45%	161.8	0.9852	90.91%
		5817-1	160	69056770	69056770	67028696	0.970632	293903	206.5	99.63%	95.29%	93.85%	173.4	0.9865	92.74%
		4216-1	163	75499994	75499994	73438936	0.972701	293903	227.8	99.73%	96.16%	93.82%	194.4	0.989	94.02%
	F24	4219-1	170	80472132	80472132	78870052	0.980091	293903	248.5	99.62%	95.84%	94.08%	217.9	0.9875	93.90%
		4217-1	124	72103053	72103053	67336892	0.933898	293903	195	99.75%	94.80%	91.93%	131.3	0.9835	89.14%
		4218-1	159	80142982	80142982	78103180	0.974548	293903	242.2	99.63%	94.91%	93.70%	200	0.9849	92.17%
	F25	4223-1	140	70661506	70661506	68144657	0.964382	293903	199	99.65%	93.23%	89.94%	147.5	0.9827	88.16%
		4221-1	168	83261872	83261872	81642850	0.980555	293903	253.4	99.43%	94.93%	92.87%	219.2	0.9838	92.80%
		4222-1	157	80990282	80990282	79185907	0.977721	293903	243.1	99.60%	95.68%	92.43%	196.7	0.9863	93.22%
												AVG	179.7	0.9865	0.9165
	Q: indicates the sequencing quality score for a given base		Q0: indicates the number of reads before applying quality assessment			Q20: a quality score of 20 corresponds to a base call accuracy of 99%
	Target base coverage at 1x: means that the traget region was covered by a single read
	Target base coverage at 20x: means that the traget region was covered by 20 reads
	The higher the level of coverage the higher the degree of confidance in base calling
