# Supplementary material for: Whole exome sequencing in ADHD trios from single and multi-incident families implicates new candidate genes and highlights polygenic transmission
Source: Eur J Hum Genet. 2020 Apr 1;28(8):1098–110. doi: 10.1038/s41431-020-0619-7 (PMC7382449; doi:10.1038/s41431-020-0619-7)
Supplement: Supplementary file 5 — Total variants detected in this study before applying filtering steps [file 41431_2020_619_MOESM5_ESM.xls]

## Sheet: Sheet1
	Table S4. Total variants detected in this study before applying filtering steps
	Family ID	Sample ID	Variant Count	SNP	Indels
	F1	4117	58063	53854	4209
		4118	61246	54698	6548
		4119	56167	51903	4264
	F2	4120	56462	52624	3838
		4121	62491	56355	6136
		4174	57296	52242	5054
	F5	4175	55929	52941	2988
		4176	54128	50565	3563
		4177	56279	51823	4456
	F7	4178	56011	51581	4430
		4179	61693	54395	7298
		4180	56574	52244	4330
	F10	4184	54096	51448	2648
		4185	54219	51511	2708
		4186	54860	52068	2792
	F12	4187	54720	51811	2909
		4188	52903	50273	2630
		4189	54890	52094	2796
	F14	4193	57171	52654	4517
		5815	61341	55478	5863
		4195	63213	55840	7373
	F15	4196	56950	52372	4578
		4197	56809	52354	4455
		6417	55331	50066	5265
	F16	4199	55938	51906	4032
		4201	66151	57064	9087
		5816	56439	52376	4063
	F17	4202	58794	53452	5342
		4203	56963	52795	4168
		4204	60577	55240	5337
	F19	4205	55689	52779	2910
		4206	54486	50669	3817
		4207	56027	52011	4016
	F21	4212	57942	53641	4301
		4213	64025	57846	6179
		5793	58746	53652	5094
	F22	4214	56559	52051	4508
		4216	55383	51497	3886
		5817	55071	50963	4108
	F24	4217	65334	56810	8524
		4218	55879	51659	4220
		4219	54636	50939	3697
	F25	4221	54440	50659	3781
		4222	56917	52532	4385
		4223	66029	58865	7164
