# Supplementary material for: Whole exome sequencing in ADHD trios from single and multi-incident families implicates new candidate genes and highlights polygenic transmission
Source: Eur J Hum Genet. 2020 Apr 1;28(8):1098–110. doi: 10.1038/s41431-020-0619-7 (PMC7382449; doi:10.1038/s41431-020-0619-7)
Supplement: Supplementary file 6 — List of genes with confirmed variants [file 41431_2020_619_MOESM6_ESM.xls]

## Sheet: Sheet1
	Table S5. List of genes with confirmed variants
					Expression in the Brain					Previous association with ADHD or other Neuropsychological disorders
						mRNA			Protein	SFARI GENE	Autism KB	ADHDgene
	Gene	Entrez Gene ID	NCBI gene function summary	PANTHER Protein Class	GTEx	BioGPS	CGAP	HBT	Integrated Proteomics	(Yes: disorder/No)	(Yes: type of data, type of association [↑,↓, +ve, -ve]/ No)	(Yes/No, study type)
	NEK4	6787	The encoded protein is involved in cell cycle arrest in response to double-stranded DNA damage and plays a role in maintaining cilium integrity	NI	Yes	Yes	Yes	Yes	No	No	No	No
	ACIN1	22985	This gene encodes a nuclear protein that is involved in apoptotic chromatin condensation and mRNA metabolism associated with splicing	DNA helicase(PC00171)	Yes	Yes	Yes (only Cortex)	Yes	Yes	No	Yes (Expression,↑ )	No
	THBS4	7060	The protein encoded by this gene is involved in local signaling in the developing and adult nervous system, it contributes to spinal sensitization and neuropathic pain states. It may also play a role in inflammatory responses in Alzheimer's disease	NI	Yes	Yes	Yes	Yes	No	No	Yes (GWAS, -ve/Linkage, +ve )	No
	PPFIBP1	8496	The protein encoded by this gene is a member of the LAR protein-tyrosine phosphatase-interacting protein (liprin) family,which are known to be important for axon guidance and mammary gland development	NI	Yes	Yes	Yes	Yes	Yes	No	Yes (CNV,↓/Linkage, +ve )	No
	PLCB2	5330	The encoded protein has been shown to be involved in the type 2 taste receptor signal transduction pathway	Calcium-binding protein(PC00060);guanyl-nucleotide exchange factor(PC00095);phospholipase(PC00022);signaling molecule(PC00113)	Yes	Yes	Yes	No	No	No	Yes (CNV, ↑/Linkage, +ve )	No
	NLE1	54475	NI	NI	Yes	Yes	Yes	Yes	No	No	No	No
	PSRC1	84722	The encoded protein plays an important role in mitosis by recruiting and regulating microtubule depolymerases that destabalize microtubules.	NI	Yes	Yes	Yes	Yes	Yes (Frontal cortex)	No	No	Yes, mapped by CNV (large region)
	GNB4	59345	The encoded protein is a member of heterotrimeric guanine nucleotide-binding proteins (G proteins), which integrate signals between receptors and effector proteins	Heterotrimeric G-protein(PC00095);hydrolase(PC00020)	Yes	No	Yes	Yes	Yes	No	Yes (Linkage, +ve/FBAS, +ve )	No
	KMT2A	4297	This gene encodes a transcriptional coactivator that plays an essential role in regulating gene expression during early development and hematopoiesis.	DNA binding protein(PC00171);methyltransferase(PC00009)	Yes	Yes	Yes	NI	No	Yes: DD/NDD, ASD, ADHD and ID	No	Yes, mapped by significant region
	ZFHX3	463	This gene encodes a transcription factor that regulates myogenic and neuronal differentiation. Also it is reported to function as a tumor suppressor in several cancers	RNA binding protein(PC00171);actin family cytoskeletal protein(PC00031);homeobox transcription factor(PC00085)	Yes	Yes	Yes	Yes	No	No	Yes (FBAS, -ve /CNV, ↓ )	No
	PTP4A3	11156	The encoded protein may enhance cell proliferation, and overexpression of this gene has been implicated in tumor metastasis.	Protein phosphatase(PC00121)	Yes	Yes	Yes	Yes	No	No	No	No
	NBAS	51594	The encoded protein is thought to be involved in Golgi-to-ER transport	NI	Yes	Yes	Yes	Yes	Yes	No	Yes (Linkage, +ve)	No
	KIF21A	55605	The encoded may be involved in microtubule dependent transport	Mcrotubule binding motor protein(PC00085)	Yes	Yes	Yes	Yes	Yes	No	Yes (GWAS, -ve)	Yes, mapped by LD-proxy
	TLK2	11011	The encoded protein is thought to function in the regulation of chromatin assembly in the S phase of the cell cycle and is associated with double-strand break repair of DNA damage caused by radiation	Non-receptor serine/threonine protein kinase(PC00220)	Yes	Yes	No	Yes	Yes (Frontal cortex)	Yes: DD/NDD, ASD	Yes (CNV,↑/Linkage, +ve, /Mutation screen, +ve )	No
	SYNE1	23345	NI	Non-motor actin binding protein(PC00085)	Yes	Yes	NI	Yes	Yes	Yes: ASD	Yes (FBAS, -ve /Mutation screen, +ve)	No
	TMEM183A	92703	NI	NI	Yes	Yes	No	Yes	NI	No	No	No
	CRELD2	79174	NI	NI	Yes	Yes	No	Yes	Yes	No	Yes (CNV, ↓/↑)	No
	ACSS3	79611	NI	Dehydrogenase(PC00176);ligase(PC00092)	Yes	Yes	Yes	Yes	Yes (Frontal cortex)	No	Yes (CNV, ↓/↑)	No
	ACCS	84680	NI	Transaminase(PC00220)	Yes	Yes	Yes (only Cerebellum)	No	No	No	Yes (Linkage, +ve )	No
	PTCH1	5727	The encoded protein is the receptor for the secreted hedgehog ligands. Hedgehog signaling is important in embryonic development and tumorigenesis	Receptor(PC00197)	Yes	Yes	Yes	NI	No	No	Yes (Expression,↑ )	Yes, mapped by significant region
	HEATR1	55127	NI	Ribonucleoprotein(PC00171)	Yes	Yes	Yes	Yes	Yes (Fetal Brain)	No	Yes (CNV, ↑/Linkage, +ve )	No
	SRRM2	23524	NI	NI	Yes	Yes	Yes	Yes	Yes	No	Yes (CNV,↓/Linkage, +ve, /Mutation screen, +ve )	Yes, mapped by significant region
	PDHA1	5160	This gene encodes the E1 alpha 1 subunit of pyruvate dehydrogenase (PDH) complex. This is a nuclear-encoded mitochondrial multienzyme complex that catalyzes the overall conversion of pyruvate to acetyl-CoA and CO2	Dehydrogenase(PC00176)	Yes	Yes	Yes	Yes	Yes	No	Yes (CNV, ↓/↑)	No
	DNAH1	25981	The encoded protain may be involved in sperm motility	Hydrolase(PC00121);microtubule binding motor protein(PC00085)	Yes	Yes	No	Yes	Yes (Frontal cortex)	No	Yes (FBAS, -ve /Mutation screen, +ve)	Yes, mapped by LD-proxy
	PCLO	27445	The protein encoded by this gene is part of the presynaptic cytoskeletal matrix, which is involved in establishing active synaptic zones and in synaptic vesicle trafficking	NI	Yes	Yes	Yes	Yes	Yes	No	Yes (FBAS, -ve )	No
	DIAPH3	81624	This gene encodes a member of the diaphanous subfamily of the formin family. Members of this family are involved in actin remodeling and regulate cell movement and adhesion	Non-motor actin binding protein(PC00085)	Yes	Yes	No	Yes	No	No	Yes (CNV, ↓/↑)	No
	LIMCH1	22998	NI	Actin family cytoskeletal protein(PC00085)	Yes	Yes	Yes	Yes	Yes	No	Yes (CNV, ↑)	No
	LRRK1	79705	The encoded protein is thought to play a role in the regulation of bone mass	Non-receptor serine/threonine protein kinase(PC00220);non-receptor tyrosine protein kinase(PC00137)	Yes	Yes	Yes	No	Yes (only neocortex)	No	Yes (CNV,↓ &↑/Expression,↑/Mutation screen, +ve )	No
	SPAG5	10615	The encoded protein may be involved in the functional and dynamic regulation of mitotic spindles	NI	Yes	Yes	No	Yes	No	No	Yes (Linkage, +ve )	No
	DOPEY2	9980	NI	NI	NI	NI	NI	Yes	No	No	Yes (CNV, ↑)	No
	SLC9A9	285195	The encoded protein localizes to the late recycling endosomes and may play an important role in maintaining cation homeostasis	NI	Yes	Yes	Yes	Yes	No	Yes: ID	Yes (Expression,↑ )	No
	ASD: autism spectrum disorder
	DD: developmental delay
	NDD: neurodevelopmental disorders
	ID: intellectual disability
