# Supplementary material for: Whole exome sequencing in ADHD trios from single and multi-incident families implicates new candidate genes and highlights polygenic transmission
Source: Eur J Hum Genet. 2020 Apr 1;28(8):1098–110. doi: 10.1038/s41431-020-0619-7 (PMC7382449; doi:10.1038/s41431-020-0619-7)
Supplement: Supplementary file 7 — Developmental and regional differential brain expression of the identified genes [file 41431_2020_619_MOESM7_ESM.xls]

## Sheet: Sheet1
		Table S6 . Developmental and regional differential brain expression of the identified genes
				Periods of human development and adulthood
		Gene	Brain region	1	2	3	4	5	6	7	8	9	10	11	12	13	14	15
		NEK4	CBC	√	√	√	√	√	√	√	√	√	√	√	√	√	√	√
			NCX	√	√	√	√	√	√	√	√	√	√	√	√	√	√	√
			HIP	√	√	√	√	√	√	√	√	√	√	√	√	√	√	√
			AMY	√	√	√	√	√	√	√	√	√	√	√	√	√	√	√
			STR	√	√	√	√	√	√	√	√	√	√	√	√	√	√	√
			MD	√	√	√	√	√	√	√	√	√	√	√	√	√	√	√
		ACIN1	CBC	√	√	√	√	√	√	√	√	√	√	√	√	√	√	√
			NCX	√	√	√	√	√	√	√	√	√	√	√	√	√	√	√
			HIP	√	√	√	√	√	√	√	√	√	√	√	√	√	√	√
			AMY	√	√	√	√	√	√	√	√	√	√	√	√	√	√	√
			STR	√	√	√	√	√	√	√	√	√	√	√	√	√	√	√
			MD	√	√	√	√	√	√	√	√	√	√	√	√	√	√	√
		THBS4	CBC	X	X	X	X	X	X	X	X	X	X	X	X	X	X	X
			NCX	X	X	X	X	X	X	X	X	X	X	X	X	X	X	X
			HIP	X	X	X	X	X	X	X	X	X	√		√	√	√	√
			AMY	X	X	X	X	X	X	X	X	X	√		√	√	√	√
			STR	X	X	X	X	X	X	X	X	√	√	√	√	√	√	√
			MD	X	X	X	X	X	X	√		√	√	√	√	√	√	√
		PPFIBP1	CBC	√	√	√	√	√	√	X	X	X	X	X	X	X	X	X
			NCX	√	√	√	√	√	√	√	√	√	√	√	√	√	√	√
			HIP	√	√	√	√	√	√	√	√	√	√	√	√	√	√	√
			AMY	√	√	√	√	√	√	√	√	√	√	√	√	√	√	√
			STR	√	√	√	√	√	√	√	√	√	√	√	√	√	√	√
			MD	√	√	√	√	√	√	√	√	√	√	√	√	√	√	√
		NLE1	CBC	√	√	√	√	√	√	X	X	X	X	X	X	X	X	X
			NCX	√	√	√	√	√	√	X	X	X	X	X	X	X	X	X
			HIP	√	√	√	√	√	√	X	X	X	X	X	X	X	X	X
			AMY	√	√	√	√	√	√	X	X	X	X	X	X	X	X	X
			STR	√	√	√	√	√	√	X	X	X	X	X	X	X	X	X
			MD	√	√	√	√	√	√	X	X	X	X	X	X	X	X	X
		PSRC1	CBC	X	X	X	X	X	X	X	X	X	X	X	X	X	X	X
			NCX	√	X	X	X	X	X	X	X	X	X	X	X	X	X	X
			HIP	√	X	X	X	X	X	X	X	X	√		X	X	X	X
			AMY	√	X	X	X	X	X	X	X	X	X	X	X	X	X	X
			STR	√	X	X	X	X	X	X	X	X	X	X	X	X	X	X
			MD	√	X	X	X	X	X	X	X	X	X	X	X	X	X	X
		GNB4	CBC	√	√	√	√	√	√	√	√	√	√	√	√	√	√	√
			NCX	√	√	√	√	√	√	√	√	√	√	√	√	√	√	√
			HIP	√	√	√	√	√	√	√	√	√	√	√	√	√	√	√
			AMY	√	√	√	√	√	√	√	√	√	√	√	√	√	√	√
			STR	√	√	√	√	√	√	√	√	√	√	√	√	√	√	√
			MD	√	√	√	√	√	√	√	√	√	√	√	√	√	√	√
		ZFHX3	CBC	√	√	√	√	X	X	X	X	X	X	X	X	X	X	X
			NCX	√	√	√	√	√	√	√	√	√	√	√	√	√	√	√
			HIP	√	√	X	X	X	X	√	√	√	√	√	√	√	√	√
			AMY	√	√	√	√	√	√	√	√	√	√	√	√	√	√	√
			STR	√	√	√	√	√	√	√	√	√	√	√	√	√	√	√
			MD	√	√	√	√	√	√	√	√	√	√	√	√	√	√	√
		PTP4A3	CBC	√	√	√	√	√	√	√	√	√	√	√	√	√	√	√
			NCX	√	√	√	√	√	√	√	√	√	√	√	√	√	√	√
			HIP	√	√	√	√	√	√	√	√	√	√	√	√	√	√	√
			AMY	√	√	√	√	√	√	√	√	√	√	√	√	√	√	√
			STR	√	√	√	√	√	√	√	√	√	√	√	√	√	√	√
			MD	√	√	√	√	√	√	√	√	√	√	√	√	√	√	√
		NBAS	CBC	√	√	√	√	√	√	√	√	√	√	√	√	√	√	√
			NCX	√	√	√	√	√	√	√	√	√	√	√	√	√	√	√
			HIP	√	√	√	√	√	√	√	√	√	√	√	√	√	√	√
			AMY	√	√	√	√	√	√	√	√	√	√	√	√	√	√	√
			STR	√	√	√	√	√	√	√	√	√	√	√	√	√	√	√
			MD	√	√	√	√	√	√	√	√	√	√	√	√	√	√	√
		KIF21A	CBC	√	√	√	√	√	√	√	√	√	√	√	√	√	√	√
			NCX	√	√	√	√	√	√	√	√	√	√	√	√	√	√	√
			HIP	√	√	√	√	√	√	√	√	√	√	√	√	√	√	√
			AMY	√	√	√	√	√	√	√	√	√	√	√	√	√	√	√
			STR	√	√	√	√	√	√	√	√	√	√	√	√	√	√	√
			MD	√	√	√	√	√	√	√	√	√	√	√	√	√	√	√
		TLK2	CBC	√	√	√	√	√	√	√	√	√	√	√	√	√	√	√
			NCX	√	√	√	√	√	√	√	√	√	√	√	√	√	√	√
			HIP	√	√	√	√	√	√	√	√	√	√	√	√	√	√	√
			AMY	√	√	√	√	√	√	√	√	√	√	√	√	√	√	√
			STR	√	√	√	√	√	√	√	√	√	√	√	√	√	√	√
			MD	√	√	√	√	√	√	√	√	√	√	√	√	√	√	√
		SYNE1	CBC	X	√	√	√	√	√	√	√	√	√	√	√	√	√	√
			NCX	X	X	X	X	√	√	√	√	√	√	√	√	√	√	√
			HIP	X	X	X	X	√	√	√	√	√	√	√	√	√	√	√
			AMY	X	X	X	X	√	√	√	√	√	√	√	√	√	√	√
			STR	X	X	X	X	X	√	√	√	√	√	√	√	√	√	√
			MD	X	√	√	√	√	√	√	√	√	√	√	√	√	√	√
		CRELD2	CBC	√	√	√	√	√	√	√	√	√	√	X	X	√	√	√
			NCX	√	X	X	X	X	X	X	√	√	√	X	X	X	X	X
			HIP	X	√	√	√	√	√	√	√	√	√	√	X	√	√	√
			AMY	X	X	X	X	X	X	√	√	√	√	√	√	√	√	√
			STR	X	X	X	X	X	X	X	√	√	√	√	√	√	√
			MD	√	√	√	√	√	√	√	√	√	√	X	X	X	√	√
		ACSS3	CBC	X	X	X	X	X	√	X	X	X	X	X	X	X	X	X
			NCX	X	X	X	X	X	X	X	X	√	√	√	√	√	√	√
			HIP	X	X	X	X	X	X	√	√	√	√	√	√	√	√	√
			AMY	X	X	X	X	X	X	X	√	√	√	√	√	√	√	√
			STR	X	X	X	X	X	X	X	√	√	√	√	√	√	√	√
			MD	X	X	X	X	X	X	X	√	√	√	√	√	√	√	√
		ACCS	CBC	X	X	X	X	X	X	X	X	X	X	X	X	X	X	X
			NCX	X	X	X	X	X	X	X	X	X	X	X	X	X	X	X
			HIP	X	X	X	X	X	X	X	X	X	X	X	X	X	X	X
			AMY	X	X	X	X	X	X	X	X	X	X	X	X	X	X	X
			STR	X	X	X	X	X	X	X	X	X	X	X	X	X	X	X
			MD	X	X	X	X	X	X	X	X	X	X	X	X	X	X	X
		HEATR1	CBC	√	√	√	√	√	√	√	√	√	√	√	√	√	√	√
			NCX	√	√	√	√	√	√	√	√	√	√	√	√	√	√	√
			HIP	√	√	√	√	√	√	√	√	√	√	√	√	√	√	√
			AMY	√	√	√	√	√	√	√	√	√	√	√	√	√	√	√
			STR	√	√	√	√	√	√	√	√	√	√	√	√	√	√	√
			MD	√	√	√	√	√	√	√	√	√	√	√	√	√	√	√
		SRRM2	CBC	√	√	√	√	√	√	√	√	√	√	√	√	√	√	√
			NCX	√	√	√	√	√	√	√	√	√	√	√	√	√	√	√
			HIP	√	√	√	√	√	√	√	√	√	√	√	√	√	√	√
			AMY	√	√	√	√	√	√	√	√	√	√	√	√	√	√	√
			STR	√	√	√	√	√	√	√	√	√	√	√	√	√	√	√
			MD	√	√	√	√	√	√	√	√	√	√	√	√	√	√	√
		PDHA1	CBC	√	√	√	√	√	√	√	√	√	√	√	√	√	√	√
			NCX	√	√	√	√	√	√	√	√	√	√	√	√	√	√	√
			HIP	√	√	√	√	√	√	√	√	√	√	√	√	√	√	√
			AMY	√	√	√	√	√	√	√	√	√	√	√	√	√	√	√
			STR	√	√	√	√	√	√	√	√	√	√	√	√	√	√	√
			MD	√	√	√	√	√	√	√	√	√	√	√	√	√	√	√
		DNAH1	CBC	X	X	X	X	X	X	X	X	X	X	X	X	X	X	X
			NCX	X	X	X	X	X	X	X	X	X	X	X	√	√	√	√
			HIP	X	X	X	X	X	X	√	√	√	√	√	√	√	√	√
			AMY	X	X	X	X	X	X	X	X	√	√	√	√	√	√	√
			STR	X	X	X	X	X	X	X	X	√	√	√	√	√	√
			MD	X	X	X	X	X	X	X	X	X	X	X	√	√	√	√
		PCLO	CBC	X	√	√	√	√	√	√	√	√	√	√	√	√	√	√
			NCX	X	√	√	√	√	√	√	√	√	√	√	√	√	√	√
			HIP	X	√	√	√	√	√	√	√	√	√	√	√	√	√	√
			AMY	X	√	√	√	√	√	√	√	√	√	√	√	√	√	√
			STR	X	√	√	√	√	√	√	√	√	√	√	√	√	√	√
			MD	X	√	√	√	√	√	√	√	√	√	√	√	√	√	√
		DIAPH3	CBC	X	X	X	X	X	X	X	X	X	X	X	X	X	X	X
			NCX	√	√	X	X	X	X	X	X	X	X	X	X	X	X	X
			HIP	√	√	X	X	X	X	X	X	X	X	X	X	X	X	X
			AMY	√	√	X	X	X	X	X	X	X	X	X	X	X	X	X
			STR	√	√	X	X	X	X	X	X	X	X	X	X	X	X	X
			MD	√	√	X	X	X	X	X	X	X	X	X	X	X	X	X
		LIMCH1	CBC	√	√	√	√	√	√	√	√	√	√	√	√	√	√	√
			NCX	√	√	√	√	√	√	√	√	√	√	√	√	√	√	√
			HIP	√	√	√	√	√	√	√	√	√	√	√	√	√	√	√
			AMY	√	√	√	√	√	√	√	√	√	√	√	√	√	√	√
			STR	√	√	√	√	√	√	√	√	√	√	√	√	√	√	√
			MD	√	√	√	√	√	√	√	√	√	√	√	√	√	√	√
		LRRK1	CBC	X	X	X	X	X	X	X	X	X	X	X	X	X	X	X
			NCX	X	X	X	X	X	X	X	X	X	X	X	X	√	√	√
			HIP	X	X	X	X	X	X	X	X	X	X	X	X	X	X	X
			AMY	X	X	X	X	X	X	X	X	X	X	X	X	X	X	X
			STR	X	X	X	X	X	X	X	X	X	X	X	X	X	X	X
			MD	X	X	X	X	X	X	X	X	X	X	X	X	X	X	X
		SPAG5	CBC	X	X	X	X	X	X	X	X	X	X	X	X	X	X	X
			NCX	√	√	X	X	X	X	X	X	X	X	X	X	X	X	X
			HIP	√	√	√	X	X	X	X	X	X	X	X	X	X	X	X
			AMY	√	√	√	√	√	X	X	X	X	X	X	X	X	X	X
			STR	√	√	X	X	X	X	X	X	X	X	X	X	X	X	X
			MD	√	√	X	X	X	X	X	X	X	X	X	X	X	X	X
		DOPEY2	CBC	√	√	√	√	√	√	√	√	√	√	√	√	√	√	√
			NCX	√	√	√	√	√	√	√	√	√	√	√	√	√	√	√
			HIP	√	√	√	√	√	√	√	√	√	√	√	√	√	√	√
			AMY	√	√	√	√	√	√	√	√	√	√	√	√	√	√	√
			STR	√	√	√	√	√	√	√	√	√	√	√	√	√	√	√
			MD	√	√	√	√	√	√	√	√	√	√	√	√	√	√	√
		SLC9A9	CBC	X	X	X	√	√	√	√	√	√	√	√	√	√	√	√
			NCX	X	X	X	X	X	X	√	√	√	√	√	√	√	√	√
			HIP	X	X	X	X	√	√	√	√	√	√	√	√	√	√	√
			AMY	X	X	X	X	√	√	√	√	√	√	√	√	√	√	√
			STR	X	X	X	X	√	√	√	√	√	√	√	√	√	√	√
			MD	X	X	X	√	√	√	√	√	√	√	√	√	√	√	√
		This table summerizes differential expression in the human brain across the entire lifespan for genes identified in this study. Information was obtained from Human Brain Transcriptome database (HBT).genes
		Only genes with available expression information were included in this table
		Designation of gene expression status is based on the criteria described in Kang HJ, et al, Nature, 2011, 478:483-489, Supplemental Material
		CBC: cerebellar cortex, NCX: neocortex, HIP: hippocampus,AMY: amygdala, STR: striatum,MD: mediodorsal nucleus of the thalamus
		Merged cells indicate a time point between two periods
		√: gene is expressed, X: gene is not expressed
