# Supplementary material for: Whole exome sequencing in ADHD trios from single and multi-incident families implicates new candidate genes and highlights polygenic transmission
Source: Eur J Hum Genet. 2020 Apr 1;28(8):1098–110. doi: 10.1038/s41431-020-0619-7 (PMC7382449; doi:10.1038/s41431-020-0619-7)
Supplement: Supplementary file 8 — Mouse model information for the identified genes. [file 41431_2020_619_MOESM8_ESM.xls]

## Sheet: Sheet1
	Table S7. Mouse model information for the identified genes.
	Gene	MGI Allele ID	Allele Name	Allele Type	Allele Attributes	Abnormal Phenotypes Reported in these Systems (behaviour/nervous)	Human Disease Models	Phenotype
	THBS4	NA	_	_	_	_	_	_
	PDHA1	NA	_	_	_	_	_	_
	PTP4A3	MGI:1861150	hairy ears	Radiation induced	_	behavior	_	absent gastric milk in neonates
	LIMCH1	NA	_	_	_	_	_	_
	PTCH1	MGI:5544595	dogface-like	Chemically induced (ENU)	Hypomorph	nervous system	nevoid basal cell carcinoma syndrome DOID:2512	decreased fear-related response
		MGI:1856954	mesenchymal dysplasia	Spontaneous	_	behavior	_	exencephaly
		MGI:2675358	targeted mutation 1.1, Brandon J Wainwright	Targeted	Null/knockout	nervous system	_	open neural tube
								abnormal telencephalon development
								absent forebrain
		MGI:5447563	targeted mutation 1.1, Heidi Hahn	Targeted	Null/knockout	nervous system	_	open neural tube
								increased medulloblastoma incidence
		MGI:2675356	targeted mutation 1, Brandon J Wainwright	Targeted	Conditional ready, No functional change	nervous system	basal cell carcinoma DOID:2513 | medulloblastoma DOID:0050902	abnormal neuronal precursor proliferation
								increased medulloblastoma incidence
								abnormal rhombic lip morphology
								abnormal cerebellum morphology
								abnormal cerebellum external granule cell layer morphology
								enlarged cerebellum
								increased neuronal precursor cell number
		MGI:4453152	targeted mutation 1, Charles Keller	Targeted	Conditional ready, No functional change	behavior	_	ataxia, increased medulloblastoma incidence
		MGI:1857447	targeted mutation 1, Matthew P Scott	Targeted	Null/knockout, Reporter	nervous system	medulloblastoma DOID:0050902 | nevoid basal cell carcinoma syndrome DOID:2512	abnormal neuron differentiation
								abnormal neural tube morphology
								enlarged floor plate
								abnormal neural tube closure
								incomplete rostral neuropore closure
								open neural tube
								spina bifida
								increased medulloblastoma incidence
								abnormal brain development
								abnormal cerebellum development
								abnormal cerebellar foliation
								exencephaly
								hydroencephaly
								abnormal diencephalon morphology
								abnormal cerebellum morphology
								abnormal cerebellar molecular layer
								abnormal neuronal precursor cell number
								increased neuronal precursor cell number
								abnormal spinal cord morphology
								increased motor neuron number
								abnormal spinal cord interneuron morphology
		MGI:1857935	targeted mutation 1, Andreas Zimmer	Targeted	Null/knockout	nervous system	medulloblastoma DOID:0050902 | nevoid basal cell carcinoma syndrome DOID:2512	abnormal neural tube closure
								incomplete rostral neuropore closure
								increased medulloblastoma incidence
								exencephaly
								holoprosencephaly
		MGI:5004953	wiggable	Chemically induced (ENU)		nervous system	_	abnormal nervous system morphology
								abnormal neuron differentiation
								abnormal neural plate morphology
								open neural tube
								craniorachischisis
								exencephaly
								abnormal cranial ganglia morphology
								abnormal vestibulocochlear ganglion morphology
								abnormal geniculate ganglion morphology
								abnormal glossopharyngeal ganglion morphology
								abnormal trigeminal ganglion morphology
	NEK4	NA	_	_	_	_	_	_
	CRELD2	MGI:1861150	hairy ears	Radiation induced	_	behavior	_	absent gastric milk in neonates
	HEATR1	NA	_	_	_	_	_	_
	PCLO	MGI:5775083	targeted mutation 1.1, Matthijs Verhage	Targeted	Not Specified	nervous system	_	abnormal CNS synaptic transmission
								increased excitatory postsynaptic current amplitude
								increased synaptic depression
								increased neurotransmitter release
		MGI:4442914	targeted mutation 3.2, Thomas C Sudhof	Targeted	Null/knockout	nervous system	_	abnormal synaptic vesicle number
								increased synaptic depression
	NLE1	NA	_	_	_	_	_	_
	ACSS3	NA	_	_	_	_	_	_
	SYNE1	MGI:4414824	targeted mutation 1.1, Ju Chen	Targeted	Null/knockout	behavior	_	absent gastric milk in neonates
								weakness
								impaired exercise endurance
		MGI:3834378	targeted mutation 1.1, Elizabeth M McNally	Targeted	Null/knockout	behavior	Emery-Dreifuss muscular dystrophy DOID:11726	poor grooming
								impaired coordination
								paraparesis
	ACIN1	NA	_	_	_	_	_	_
	PPFIBP1	NA	_	_	_	_	_	_
	PLCB2	MGI:5548374	targeted mutation 1b, Wellcome Trust Sanger Institute	Targeted	(Null/knockout, Reporter)	behavior	_	abnormal behavior
								hypoactivity
								abnormal vocalization
		MGI:2653348	targeted mutation 1, Dianqing Wu	Targeted	(Null/knockout)	behavior	_	abnormal sensory capabilities/reflexes/nociception
	GNB4	NA	_	_	_	_	_	_
	KMT2A	MGI:3663920	targeted mutation 1, John H Kersey	Targeted	(Humanized sequence, Inserted expressed sequence)	behavior	_	abnormal behavior
								hunched posture
		MGI:3839794	targeted mutation 1.1, Patricia Ernst	Targeted	(Conditional ready, No functional change)	behavior	_	ataxia
								abnormal neuron differentiation
								abnormal neuronal precursor cell migration
								abnormal brain development
								abnormal dentate gyrus morphology
								small olfactory bulb
								thin cerebellar granule layer
								abnormal postnatal subventricular zone morphology
								abnormal astrocyte morphology
								decreased neuronal precursor cell number
		MGI:5548103	targeted mutation 1.1, James J Hsieh	Targeted	(Hypomorph)	nervous system	_	glossopharyngeal nerve hypoplasia
		MGI:5317820	targeted mutation 1.1, Michael L Cleary	Targeted		behavior/neurological	_	hunched posture
		MGI:1932081	targeted mutation 1, Stanley J Korsmeyer	Targeted	(Null/knockout, Reporter)	nervous system	_	glossopharyngeal nerve hypoplasia
		MGI:2177819	targeted mutation 1, Vasanta Subramanian	Targeted	(Null/knockout, Reporter)	nervous system	_	abnormal cranial ganglia morphology
								abnormal dorsal root ganglion morphology
	ZFHX3	MGI:2679554		Chemically induced (ENU)		behavior	_	abnormal circadian behavior
								shortened circadian behavior period
								arrhythmic circadian behavior persistence
								abnormal circadian behavior phase
								advanced circadian behavior phase
								abnormal circardian behavior entrainment
		MGI:5446504	targeted mutation 1.1, Jin-Tang Dong	Targeted	(Conditional ready, No functional change)	behavior	_	prolonged circadian behavior period
		MGI:5446506	targeted mutation 1.2, Jin-Tang Dong	Targeted	(Null/knockout)	behavior	_	abnormal eating behavior
								hypoactivity
	NBAS	MGI:5548607	targeted mutation 1b, Helmholtz Zentrum Muenchen GmbH	Targeted	(Null/knockout, Reporter)	behavior/neurological	_	decreased grip strength
	KIF21A	MGI:1861150	hairy ears	Radiation induced	_	_	_	absent gastric milk in neonates
		MGI:5635264	targeted mutation 1.1, Elizabeth C Engle	Targeted	(Humanized sequence)	nervous system	_	increased neuron apoptosis
								abnormal axon extension
								abnormal innervation pattern to muscle
								decreased motor neuron number
								abnormal axon morphology
								abnormal abducens nerve morphology
								abnormal oculomotor nerve morphology
								thin oculomotor nerve
	TLK2	NA	_	_	_	_	_	_
	TMEM183A	NA	_	_	_	_	_	_
	SRRM2	NA	_	_	_	_	_	_
	DNAH1	NA	_	_	_	_	_	_
	DIAPH3	MGI:5462250	transgene insertion 924, Marci Lesperance	Transgenic	(Inserted expressed sequence)	behavior/neurological	autosomal dominant auditory neuropathy 1	no details
		MGI:5468143	transgene insertion 771, Marci Lesperance	Transgenic	(Inserted expressed sequence)	nervous system	autosomal dominant auditory neuropathy 1	abnormal inner hair cell stereociliary bundle morphology decreased inner hair cell stereocilia number abnormal inner hair cell synaptic ribbon morphology
	LRRK1	MGI:5692778	targeted mutation 1b, Wellcome Trust Sanger Institute	Targeted	(Null/knockout, Reporter)	behavior/neurological	_	abnormal locomotor behavior
								abnormal gait
	SPAG5	NA	_	_	_	_	_	_
	DOPEY2	MGI:4452820	targeted mutation 1a, Wellcome Trust Sanger Institute	Targeted	(Conditional ready, Null/knockout, Reporter)	behavior/neurological	_	increased grip strength
		MGI:3487283	duplication, Chr 16, H R Reeves 1	Targeted	(Inserted expressed sequence)	behavior/neurological phenotype	_
								abnormal object recognition memory
								abnormal spatial working memory
								increased thigmotaxis
								abnormal response to novel object
								decreased vertical activity
		MGI:5291633	transgene insertion 50, Edward M Rubin	Transgenic	(Inserted expressed sequence)	behavior/neurological	_	abnormal spatial learning
						nervous system		abnormal cerebral cortex morphology
		MGI:5291627	transgene insertion 55, Edward M Rubin	Transgenic	(Inserted expressed sequence)	behavior/neurological	_	abnormal spatial learning
	SLC9A9	MGI:6209388^	solute carrier family 9 (sodium/hydrogen exchanger), member 9; targeted mutation 1.1, Yanli Zhang-James	Targeted	(Null/knockout, Reporter)	behavior/neurological	autism spectrum disorder	abnormal response to social novelty increased grooming behavior decreased vocalization
		MGI:6201439	solute carrier family 9 (sodium/hydrogen exchanger), member 9; targeted mutation 2c, Wellcome Trust Sanger Institute	Targeted	Conditional ready	behavior/neurological	autism spectrum disorder	abnormal habituation abnormal allogrooming behavior increased stereotypic behavior abnormal olfactory behavior abnormal huddling behavior abnormal social investigation abnormal social recognition abnormal social play behavior
		MGI:6201444	solute carrier family 9 (sodium/hydrogen exchanger), member 9; targeted mutation 2d, Wellcome Trust Sanger Institute	Targeted	(Null/knockout)	behavior/neurological	autism spectrum disorder	abnormal behavior increased stereotypic behavior decreased thermal nociceptive threshold abnormal social investigation abnormal social recognition abnormal social play behavior
						nervous system		abnormal synaptic vesicle exocytosis abnormal brain wave pattern abnormal neuron physiology abnormal CNS synaptic transmission abnormal excitatory postsynaptic potential abnormal miniature excitatory postsynaptic currents abnormal miniature inhibitory postsynaptic currents
	Information was obtained from Mouse Genome Informatics database [http://www.informatics.jax.org], accessed on 17Sep19
	^ Lina Yang,1 Stephen V. Faraone,1,2,3 and Yanli Zhang-James: Autism Spectrum Disorder Traits in Slc9a9. Knock-Out Mice. Am J Med Genet Part B 171B:363–376.
