# Supplementary material for: Whole exome sequencing in ADHD trios from single and multi-incident families implicates new candidate genes and highlights polygenic transmission
Source: Eur J Hum Genet. 2020 Apr 1;28(8):1098–110. doi: 10.1038/s41431-020-0619-7 (PMC7382449; doi:10.1038/s41431-020-0619-7)
Supplement: Supplementary file 9 — Enrichment analysis results [file 41431_2020_619_MOESM9_ESM.xls]

## Sheet: Sheet1
	Table S8. Enrichment analysis results.
	Enrichment analysis tool	Pathway/GO_gene set	# Focus genes/# Total genes	p-value	FDR	Focus genes	#Genes included in the analysis$
	WebGestalt (pathway)	Insulin secretion	2/85	0.0092033	0.82671	PLCB2, PCLO	13
		Circadian entrainment	2/96	0.011629	0.82671	PLCB2, GNB4
		Glucagon signaling pathway	2/103	0.013305	0.82671	PLCB2, PDHA1
		Cholinergic synapse	2/112	0.015606	0.82671	PLCB2, GNB4
		Glutamatergic synapse	2/114	0.016139	0.82671	PLCB2, GNB4
		Serotonergic synapse	2/115	0.016409	0.82671	PLCB2, GNB4
		Relaxin signaling pathway	2/130	0.020684	0.82671	PLCB2, GNB4
		Dopaminergic synapse	2/131	0.020984	0.82671	PLCB2, GNB4
		Apelin signaling pathway	2/137	0.022823	0.82671	PLCB2, GNB4
		Retrograde endocannabinoid signaling	2/148	0.026365	0.84125	PLCB2, GNB4
	WebGestalt (GO_Biological process)	Regulation of spindle organization	2/41	0.0022986	1	PSRC1, SPAG5	29
		Cell division	5/583	0.0030469	1	NEK4, THBS4, PSRC1, PTCH1, SPAG5
		Circadian regulation of gene expression	2/56	0.0042477	1	KMT2A, ZFHX3
		Cytoskeleton organization	7/1300	0.0058681	1	PSRC1, SYNE1, DNAH1, PCLO, DIAPH3, LIMCH1, SPAG5
		Metaphase plate congression	2/60	0.0048612	1	PSRC1, SPAG5
		Positive regulation of cytoskeleton organization	3/217	0.0061981	1	PSRC1, LIMCH1, SPAG5
		Establishment of chromosome localization	2/77	0.0078906	1	PSRC1, SPAG5
		Chromosome localization	2/78	0.0080896	1	PSRC1, SPAG5
		Maintenance of presynaptic active zone structure	1/5	0.0086712	1	PCLO
		Apoptotic chromosome condensation	1/5	0.0086712	1	ACIN1
	WebGestalt (GO_Cellula component)	Supramolecular fiber	6/914	0.0022341	0.68581	PSRC1, KIF21A, TLK2, SYNE1, DNAH1, SPAG5	27
		Supramolecular polymer	6/921	0.0023219	0.68581	PSRC1, KIF21A, TLK2, SYNE1, DNAH1, SPAG5
		Supramolecular complex	6/922	0.0023347	0.68581	PSRC1, KIF21A, TLK2, SYNE1, DNAH1, SPAG5
		Midbody	3/171	0.0022221	0.68581	PSRC1, PTCH1, SPAG5
		Microtubule	4/402	0.0031062	0.71359	PSRC1, KIF21A, DNAH1, SPAG5
		Polymeric cytoskeletal fiber	5/692	0.0036439	0.71359	PSRC1, KIF21A, TLK2, DNAH1, SPAG5
		Cytoskeletal part	7/1621	0.0094945	1	NEK4, PSRC1, KIF21A, TLK2, DNAH1, LIMCH1, SPAG5
		Cytoskeleton of presynaptic active zone	1/6	0.0091727	1	PCLO
		presynaptic cytoskeleton	1/8	0.012212	1	PCLO
		Pyruvate dehydrogenase complex	1/8	0.012212	1	PDHA1
	WebGestalt (GO_Molecular Function)	Cytoskeletal protein binding	6/940	0.004088	1	PSRC1;KIF21A;SYNE1;DIAPH3;LIMCH1;SPAG5	28
		Microtubule binding	3/239	0.0073165	1	PSRC1;KIF21A;SPAG5
		Microtubule motor activity	2/83	0.0085117	1	KIF21A;DNAH1
		Structural constituent of presynapse	1/5	0.0083707	1	PCLO
		Pyruvate dehydrogenase activity	1/6	0.010037	1	PDHA1
		Pyruvate dehydrogenase [NAD(P)+] activity	1/6	0.010037	1	PDHA1
		Pyruvate dehydrogenase (NAD+) activity	1/6	0.010037	1	PDHA1
		Patched binding	1/7	0.0117	1	PTCH1
		Oxidoreductase activity, acting on the aldehyde or oxo group of donors, disulfide as acceptor	1/9	0.015018	1	PDHA1
		Myosin II binding	1/9	0.015018	1	LIMCH1
	REACTOME	G beta:gamma signalling through PLC beta	2/20	0.00167777	0.147	PLCB2, GNB4	19
		Presynaptic function of Kainate receptors	2/21	0.00184628	0.147	PLCB2, GNB4
		Defective SLC9A9 causes autism 16 (AUTS16)	1/1	0.00299124	0.147	SLC9A9
		Activation of kainate receptors upon glutamate binding	2/30	0.00370499	0.147	PLCB2, GNB4
		G-protein beta:gamma signalling	2/32	0.00419973	0.147	PLCB2, GNB4
		Activation of gene expression by SREBF (SREBP)	2/43	0.0074291	0.157	SYNE1 ,LIMCH1
		Regulation of cholesterol biosynthesis by SREBP (SREBF)	2/56	0.0122986	0.157	SYNE1 ,LIMCH1
		Ca2+ pathway	2/60	0.0140136	0.157	PLCB2, GNB4
		RUNX3 regulates CDKN1A transcription	1/7	0.0207572	0.157	ZFHX3
		Regulation of insulin secretion	2/79	0.0234519	0.157	PLCB2, GNB4
		TRAIL signaling	1/8	0.0236881	0.157	NLE1
		Loss of MECP2 binding ability to the NCoR/SMRT complex	1/8	0.0236881	0.157	LIMCH1
		Ligand-receptor interactions	1/8	0.0236881	0.157	PTCH1
		Fatty Acids bound to GPR40 (FFAR1) regulate insulin secretion	1/8	0.0236881	0.157	PLCB2
		Synthesis of Ketone Bodies	1/8	0.0236881	0.157	ACSS3
		Sodium/Proton exchangers	1/9	0.0266106	0.157	SLC9A9
		Opioid Signalling	2/89	0.0292187	0.157	PLCB2, GNB4
		Acetylcholine regulates insulin secretion	1/10	0.0295245	0.157	PLCB2
		Ketone body metabolism	1/10	0.0295245	0.157	ACSS3
		Regulation by c-FLIP	1/11	0.03243	0.157	NLE1
		Dimerization of procaspase-8	1/11	0.03243	0.157	NLE1
		Free fatty acids regulate insulin secretion	1/11	0.03243	0.157	PLCB2
		Class B/2 (Secretin family receptors)	2/97	0.0341981	0.157	PTCH1,GNB4
		TP53 Regulates Transcription of Death Receptors and Ligands	1/12	0.0353271	0.157	NLE1
		COPI-dependent Golgi-to-ER retrograde traffic	2/103	0.0381348	0.157	NBAS, KIF21A
		Free fatty acids regulate insulin secretion	1/11		0.157	PLCB2
		COPI-dependent Golgi-to-ER retrograde traffic	2/103		0.157	NBAS, KIF21A
	GO: Gene Ontology, Focus genes: genes identified in this study, FDR: False discovery rate
	All genes in the queried input list (gene list identified here) have not been identified/mapped by WebGestalt
	$ The number of genes from the input list that have been annotated by the program to the selected functional categories and also in the reference list, which have been subsequenlty used by the program for the enrichment analysis
	Analysis was performed on 11Dec19
