# Supplementary material for: Whole exome sequencing in ADHD trios from single and multi-incident families implicates new candidate genes and highlights polygenic transmission
Source: Eur J Hum Genet. 2020 Apr 1;28(8):1098–110. doi: 10.1038/s41431-020-0619-7 (PMC7382449; doi:10.1038/s41431-020-0619-7)
Supplement: Supplementary file 10 — Multi-incident families genetic findings from WES and homozygosity mapping [file 41431_2020_619_MOESM10_ESM.xls]

## Sheet: Sheet1
		Table S9. Multi-incident families genetic findings from WES and homozygosity mapping
		Family ID (this study)	Family ID (Shinwari et al., 2017)	Identified genes/physical location$ (this study)	Identified regions of homozygosity (Shinwari et al., 2017)
		F1	F	ACIN1/chr14:23,527,774-23,540,779	chr8:4,070,495-6,021,203
				LRRK1/ chr15:101,459,562-101,618,461
		F7	A		chr3:32,704,825-36,486,010
				PCLO/chr7:82,449,796-82,792,197	chr6:106,374,058-109,127,884
					chr9:30,872,374-71,196,376
				ACCS/chr11:44,087,729-44,105,569	chr10:13,029,221-15,269,846
					chr10:130,840,798-132,831,819
		F10	C	CRELD2/chr22:50,312,278-50,321,188	chr6:29,732,813-30,033,884
		F17	B		chr6:30,361,358-30,429,383
				ACSS3/chr12:81,471,858-81,654,989	chr6:30,430,520-30,766,211
				SYNE1/chr6:152,442,822-152,958,497	chr6:33,019,686-33,064,598
					chr8:2,955,341-2,994,124
				NBAS/chr2:15,307,040-15,701,458	chr17:51,156,755-52,114,089
		F22	E	HEATR1/chr1:236,712,305-236,767,816	chr5:78,110,532-80,482,875
					chr8:4,070,495-6,021,203
		F25	G	PSRC1/chr1:109,822,176-109,825,790	chr18:2,644,571-4,446,168
				KIF21A/chr12:39,687,030-39,837,192
		$ Positions of the genes and genomic regions of homozygosity are based on UCSC Genome Browser on Human Feb. 2009 (GRCh37/hg19) Assembly
