# Supplementary material for: Whole exome sequencing in ADHD trios from single and multi-incident families implicates new candidate genes and highlights polygenic transmission
Source: Eur J Hum Genet. 2020 Apr 1;28(8):1098–110. doi: 10.1038/s41431-020-0619-7 (PMC7382449; doi:10.1038/s41431-020-0619-7)
Supplement: Supplementary file 11 — Summary of published NGS-based ADHD studies [file 41431_2020_619_MOESM11_ESM.xls]

## Sheet: Sheet1
	Table S10. Summary of published NGS-based ADHD studies
	Study (ref)	Approach	#ADHD cases (discovery cohort)	#ADHD cases (replication cohort)	#Controls	Population	Ancestary	Total# of reported risk/candidate genes	Overlapping risk genes
	Demontis et al., 2016 (14)	WES	120	_	77	European	Caucasians	11	PER2
	Kim et al., 2017 (16)*	WES	11	117	_	North American	Caucasians	9	TRPM2
	Corominas et al., (18) *	Linkage analysis, WES and exome-chip	10	1846	7519	European	Caucasians	12	_
	Lima et al., 2016 (19)	WES and meta-analysis of previous studies and public datasets	30	_	_	Brazilian	South American	279	HEATR1, ACIN1,PER2,TRPM2
	Present study*	WES	30	_	_	Saudi	Arabs	31	HEATR1, ACIN1
	* Variants within the reported genes were validated either by Sanger sequencing or TagMan assays
