# Supplementary material for: Whole exome sequencing in ADHD trios from single and multi-incident families implicates new candidate genes and highlights polygenic transmission
Source: Eur J Hum Genet. 2020 Apr 1;28(8):1098–110. doi: 10.1038/s41431-020-0619-7 (PMC7382449; doi:10.1038/s41431-020-0619-7)
Supplement: Supplementary file 12 — LOVD information for the variants identified in this study [file 41431_2020_619_MOESM12_ESM.xls]

## Sheet: Sheet1
Table S11. LOVD information for the variants identified in this study.
Family-ID (as reported in the study)	Lab-ID	Individual ID	Variant ID*	Gene	DNA change (genomic) (Relative to hg19 / GRCh37)	URL
F1	ADHD-P1	00271451	0000626535	ACIN1	g.23538729C>A	https://databases.lovd.nl/shared/individuals/00271451
			0000626550	LRRK1	g.101569159A>G	https://databases.lovd.nl/shared/screenings/0000272616
F5	ADHD-P5	00271466	0000626551	DIAPH3	g.60407354C>T	ttps://databases.lovd.nl/shared/individuals/00271466
			0000626552	LIMCH1	g.41652416G>A	https://databases.lovd.nl/shared/individuals/00271466
			0000626553	LIMCH1	g.41682098C>T	https://databases.lovd.nl/shared/individuals/00271466
			0000626554	NEK4	g.52794836G>A	https://databases.lovd.nl/shared/individuals/00271466
F7	ADHD-P7	00271468	0000626556	PCLO	g.82578986A>G	https://databases.lovd.nl/shared/individuals/00271468
			0000626557	ACCS	g.44105089G>A	https://databases.lovd.nl/shared/individuals/00271468
F10	ADHD-P10	00271469	0000626558	CRELD2	g.50313460G>A	https://databases.lovd.nl/shared/individuals/00271469
F12	ADHD-P12	00271471	0000626559	THBS4	g.79378282A>G	https://databases.lovd.nl/shared/individuals/00271471
			0000626561	PDHA1	g.19377039G>A	https://databases.lovd.nl/shared/individuals/00271471
F14	ADHD-P14	00271473	0000626563	PTP4A3	g.142437081G>A	https://databases.lovd.nl/shared/individuals/00271473
			0000626564	TMEM183A	g.202977802G>C	https://databases.lovd.nl/shared/individuals/00271473
F15	ADHD-P15	00271474	0000626565	PPFIBP1	g.27829537G>A	https://databases.lovd.nl/shared/individuals/00271474
			0000626566	PTCH1	g.98209598G>A	https://databases.lovd.nl/shared/individuals/00271474
			0000626567	ZFHX3	g.72829896G>C	https://databases.lovd.nl/shared/individuals/00271474
F16	ADHD-P16	00273166	0000628268	KMT2A	g.118376569C>T	https://databases.lovd.nl/shared/individuals/00273166
			0000628269	NLE1	g.33466935G>A	https://databases.lovd.nl/shared/individuals/00273166
F17	ADHD-P17		0000628270	ACSS3	g.81536907G>A	https://databases.lovd.nl/shared/individuals/00273167
			0000628271	SYNE1	g.152737729C>A	https://databases.lovd.nl/shared/individuals/00273167
			0000628272	NBAS	g.15448445C>A	https://databases.lovd.nl/shared/individuals/00273167
F19	ADHD-P19	00273168	0000628273	DNAH1	g.52420720A>C	https://databases.lovd.nl/shared/individuals/00273168
			0000628274	PLCB2	g.40589772G>A	https://databases.lovd.nl/shared/individuals/00273168
			0000628275	SRRM2	g.2817499C>G	https://databases.lovd.nl/shared/individuals/00273168
			0000628276	TLK2	g.60689762C>T	https://databases.lovd.nl/shared/individuals/00273168
			0000628277	SLC9A9	g.143100940C>T	https://databases.lovd.nl/shared/individuals/00273168
F21	ADHD-P21	00273169	0000628279	GNB4	g.179131231G>A	https://databases.lovd.nl/shared/individuals/00273169
			0000628280	SPAG5	g.26906227G>A	https://databases.lovd.nl/shared/individuals/00273169
			0000628379	DOPEY2/DOP1B	g.37609717G>C	https://databases.lovd.nl/shared/screenings/0000274422
F22	ADHD-P22	00273170	0000628281	HEATR1	g.236734891G>A	https://databases.lovd.nl/shared/individuals/00273170
F25	ADHD-P25	00273171	0000628282	PSRC1	g.109823097G>A	https://databases.lovd.nl/shared/individuals/00273171
			0000628283	KIF21A	g.39701374G>C	https://databases.lovd.nl/shared/individuals/00273171
*Variants nomenclature and numbering is according to the gene manuscripts available in LOVD
